# Supplementary material for: Incidence, Mortality and Survival Trends in Breast Cancers Coincident with Introduction of Mammography in the Nordic Countries
Source: Cancers (Basel). 2022 Nov 29;14(23):5907. doi: 10.3390/cancers14235907 (PMC9736677; doi:10.3390/cancers14235907)
Supplement: Supplementary file 1 [file cancers-14-05907-s001.zip]

Archive with 1 entries (1 files):
- cancers-2042816-supplementary.pdf
